# Supplementary material for: Psoralea margaretiflora (Psoraleeae, Fabaceae): A new species from the Sneeuberg Centre of Floristic Endemism, Eastern Cape, South Africa
Source: PhytoKeys. 2011 Jul 27;(5):31–8. doi: 10.3897/phytokeys.5.1585 (PMC3174448; doi:10.3897/phytokeys.5.1585)
Supplement: XML Treatment for Psoralea margaretiflora [file phytokeys.5.1585-treatment1.xml]

<!DOCTYPE tp:taxon-treatment
  PUBLIC "-//TaxonX//DTD Taxonomic Treatment Publishing DTD v0 20100105//EN" "tax-treatment-NSO.dtd">
<tp:taxon-treatment xmlns:tp="http://www.plazi.org/taxpub"><tp:treatment-meta><mixed-citation publication-type="journal"><person-group><name><surname>Stirton</surname><given-names>Charles H.</given-names></name><name><surname>Clark</surname><given-names>V. Ralph</given-names></name><name><surname>Barker</surname><given-names>Nigel P.</given-names></name><name><surname>Muasya</surname><given-names>A. Muthama</given-names></name></person-group><article-title>
                <italic>Psoralea margaretiflora</italic> (Psoraleeae, Fabaceae): A new species from the Sneeuberg Centre of Floristic Endemism, Eastern Cape, South Africa
                </article-title><source>PhytoKeys</source><day>27</day><month>7</month><year>2011</year><volume>2011</volume><issue>5</issue><fpage>31</fpage><lpage>38</lpage><pub-id pub-id-type="doi">10.3897/phytokeys.5.1585</pub-id></mixed-citation></tp:treatment-meta><tp:nomenclature><tp:taxon-name>
                        <tp:taxon-name-part taxon-name-part-type="genus">Psoralea</tp:taxon-name-part>
                        <tp:taxon-name-part taxon-name-part-type="species">margaretiflora</tp:taxon-name-part>
                    <object-id xmlns:xlink="http://www.w3.org/1999/xlink" xlink:type="simple">urn:lsid:ipni.org:names:77112772-1</object-id>
                    <object-id xmlns:xlink="http://www.w3.org/1999/xlink" xlink:type="simple">http://species-id.net/wiki/Psoralea_margaretiflora</object-id>
                    </tp:taxon-name><tp:taxon-authority>C.H. Stirton &amp; V.R. Clark</tp:taxon-authority><tp:taxon-status xmlns:xlink="http://www.w3.org/1999/xlink" xlink:type="simple">sp. nov.</tp:taxon-status><xref ref-type="fig" rid="F1">Figs 1</xref><xref ref-type="fig" rid="F2">2</xref><xref ref-type="fig" rid="F3">Plate 1</xref></tp:nomenclature><tp:treatment-sec sec-type="Latin"><title>Latin.</title><p>Psoralea oligophylla <italic>Eckl. &amp; Zeyh. affinis, sed floribus parvis viridi-albis, cum macula nectarifera purpurea trifida, venis petalorum translucentibus; foliolis 5(–7)-pinnatis; brachyblastis floriferis vernalis brevibus erectis ramosis; habitu repullulanti caulibus nudis rigidis elatis multis, brachyblastis ad apicem acervulatis differt.</italic></p></tp:treatment-sec><tp:treatment-sec sec-type="Type"><title>Type.</title><p>South Africa: Eastern Cape: Graaff-Reinet Dist., Farm 360, Petersburg, Asante Sana Private Game Reserve, Suurkloof in the Sneeuberg mountains, <named-content xmlns:xlink="http://www.w3.org/1999/xlink" content-type="dwc:verbatimCoordinates" xlink:type="simple">32°16'20"S, 25°00'05"E</named-content>  (3225AC), Afro-montane shrubland on lower slopes, 1 400 m, March 2008, <italic>V.R. Clark &amp; I. Crause</italic> 4 (holotype: GRA!; isotypes: BOL! K! NBG! NSW! PRE! S!).</p></tp:treatment-sec><tp:treatment-sec sec-type="Description"><title>Description.</title><p><italic>Erect resprouter</italic>, up to 2 m. <italic>Stems</italic> 1–30, bare except for seasonal shoots in the upper axils; greyish-brown, covered in white storied lenticels; young seasonal shoots bright green, glabrous, glandular; shoots produced seasonally on old stems, leafy along entire length. <italic>Stipules</italic> 2–3 (4) mm long, rigid, triangular, semi-patent; longer, green and arching on water shoots; rapidly senescent on flowering shoots. <italic>Leaves</italic> 7-foliolate at base of each seasonal shoot, 5-foliolate thereafter, glabrous. Leaf size variable, larger (48–55 mm long, 48–60 mm wide) on water shoots from the rootstock; petiole 2–3 (17) mm long. <italic>Leaflets</italic> of variable length in a leaf; basal pair longest (25–33 mm long), mid-pair shortest (19–26 mm long), and terminal leaflet second longest (18–31 mm long); all 1.0–1.3 mm wide; glabrous, dark green; apex acuminate, base rounded. <italic>Peduncles</italic> (10) 15–17 mm long, terminated by a tri-toothed cupulum; lower tooth longest, acuminate, upper two teeth fused for half their length; yellowish, rapidly senescent, 1.0–1.2 mm long; pedicels 1–2 mm long. <italic>Flowers</italic> 10–12 mm long, greenish white, borne 1–5 in leaf axils along flowering shoot. <italic>Standard</italic> broadly elliptic, 10 mm long, 8 mm wide, claw 3 mm long; greenish-white, nectar flash purple, trifid<!--PageBreak--> above the strongly developed auricles. <italic>Calyx</italic> 5–6 mm long, pale green, glabrous on outside, finely black-haired on inner face of teeth, tube glabrous; teeth and tube equal, teeth triangular, all 3 mm long, carinal tooth cucullate at apex; ribbed, glandular. <italic>Wing petals</italic> 9–10 mm long, 4 mm wide, claw 3 mm long; locked into keel but not fused; longer than the keel; petal sculpturing present, upper basal, comprising 7–8 transcostal parallel lamellae. Keel petals 6 mm long, 3 mm wide, claw 5 mm long, apex deep purple. <italic>Androecium</italic> 9 mm long; tenth stamen free; sheath split adaxially, fenestrate. <italic>Pistil</italic> 9 mm long; ovary 1.5 mm long, stipitate, glabrous; thickened at point of flexure, height of curvature 2 mm, erect, penicillate. <italic>Fruits</italic> and seeds unknown.</p><fig id="F1" position="float" orientation="portrait"><label>Figure 1.</label><caption><p><italic><tp:taxon-name>Psoralea margaretiflora</tp:taxon-name></italic> C.H. Stirton &amp; V.R. Clark <bold>A</bold> Standard petal - abaxial view (x9) <bold>B</bold> wing and keel petals viewed abaxially showing androecial fenestration at the base (x9) <bold>C</bold> keel petal (x9) <bold>D </bold>standard petal: abaxial and side views in reflexed position, showing raised callosities at the base above the claw (x9) <bold>E</bold> wing petal (x11) <bold>F</bold> leaf from seasonal shoot (x3.5) <bold>G</bold> paired stipules fused across their base (x30) <bold>H</bold> flower viewed from the front (x10) <bold>I</bold> trifid cupulum (x14) <bold>J</bold> flower subtended by a filiform peduncle terminating in a trifid cupulum of fused bracts (x14). Line drawing by Charles Stirton from voucher V.R. Clark, C.H. Stirton, &amp; P. Weston 91 (GRA).</p></caption><graphic xmlns:xlink="http://www.w3.org/1999/xlink" xlink:href="PhytoKeys-005-031-g001.jpg" position="float" orientation="portrait" xlink:type="simple"/></fig></tp:treatment-sec><tp:treatment-sec sec-type="Discussion"><title>Discussion.</title><p><italic><tp:taxon-name>Psoralea margaretiflora</tp:taxon-name></italic> is characterised by its small greenish white flowers with a small trifid purple nectar patch and translucent veins; 5(–7)- pinnate <!--PageBreak-->leaves; erect multi-branching short seasonal flowering shoots and tall habit of many stiff bare stems with the seasonal shoots burst-branching from the apex. It is most similar to <italic><tp:taxon-name>Psoralea oligophylla</tp:taxon-name></italic> Eckl. &amp; Zeyh., a widespread species found in the Eastern Cape. <italic><tp:taxon-name>Psoralea oligophylla</tp:taxon-name></italic>, a reseeder, differs in its lax virgate spreading habit with numerous long glaucous seasonal shoots; single stem; 1–3- foliolate glaucous leaves; more numerous white flowers; and standard petals with a purple ring surrounding bright yellow nectar patch.</p><p>Two other species occur in the Eastern Cape that might be confused with <italic><tp:taxon-name>Psoralea margaretiflora</tp:taxon-name></italic>: <italic><tp:taxon-name>Psoralea glabra</tp:taxon-name></italic> Harv. and <italic><tp:taxon-name>Psoralea latifolia</tp:taxon-name></italic> (Harv.) C.H.Stirt. The four species can be distinguished as follows:</p><table-wrap content-type="key" position="anchor" orientation="portrait"><table><tbody><tr><td rowspan="1" colspan="1">1a</td><td rowspan="1" colspan="1">Flowers white or greenish white; standard petal without large white V-shaped nectar patch, veins either translucent or pale violet; wing petals white; calyx glabrous, glaucous or pale green; stipules triangular, flat, erect to semi-patent, not prominent or persistent on old shoots; shrubs up to 3 m tall with many rigid branchless stems bearing clusters of seasonal flowering shoots radiating either terminally from stems or along older shoots giving a broom-like appearance</td><td rowspan="1" colspan="1">2</td></tr><tr><td rowspan="1" colspan="1">1b</td><td rowspan="1" colspan="1">Flowers mauve or purple; standard petal with large white V-shaped nectar patch, veins purple; wing petals mauve or purple; calyx variously hairy, dark green or purplish; stipules subulate, swollen, recurved, woody and persistent on old shoots; shrubs or small trees from 3‒3.5 m tall with erect leafy stems and short seasonal shoots, not broom-like in appearance</td><td rowspan="1" colspan="1">3</td></tr><tr><td rowspan="1" colspan="1">2a</td><td rowspan="1" colspan="1">Robust woody shrubs up to 2 m tall with stiff erect habit; young seasonal shoots erect, upcurving, bright green; 7-foliolate at the base of seasonal shoot, 5-foliolate thereafter; flowers 2-3 per axil; nectar guide of trifid violet flashes above the strongly developed auricles, veins translucent</td><td rowspan="1" colspan="1"><italic><tp:taxon-name>Psoralea margaretiflora</tp:taxon-name></italic></td></tr><tr><td rowspan="1" colspan="1">2b</td><td rowspan="1" colspan="1">Slender woody shrubs to 3m tall with lax virgate untidy spreading habit; young seasonal shoots arching, glaucous; 3-foliolate at the base of seasonal shoot, 1(3)-foliolate thereafter; flowers 1 (2) per axil; nectar guide bright yellow with very small white V-shaped apex surrounded by violet flashes, veins violet</td><td rowspan="1" colspan="1"><italic><tp:taxon-name>Psoralea oligophylla</tp:taxon-name></italic></td></tr><tr><td rowspan="1" colspan="1">3a</td><td rowspan="1" colspan="1">Reseeder; flowers as long as or shorter than the subtending leaflets; leaflets dark green, flattish, 1.5‒4.5 mm wide; calyx hairy</td><td rowspan="1" colspan="1"><italic><tp:taxon-name>Psoralea latifolia</tp:taxon-name></italic></td></tr><tr><td rowspan="1" colspan="1">3b</td><td rowspan="1" colspan="1">Resprouter; flowers longer than the subtending leaflets; leaflets yellowish green, somewhat canaliculate, less than 1 mm wide; calyx sparsely hairy</td><td rowspan="1" colspan="1"><italic><tp:taxon-name>Psoralea glabra</tp:taxon-name></italic></td></tr></tbody></table></table-wrap></tp:treatment-sec><tp:treatment-sec sec-type="Distribution"><title>Distribution and ecology.</title><p><italic><tp:taxon-name>Psoralea margaretiflora</tp:taxon-name></italic> is abundant on the lower and mid-Escarpment slopes (1 200–1 800 m) of the Sneeuberg, Graaff-Reinet District, being concentrated on the Kamdebooberge, Koudeveldberge and Toorberg in the west, and from the Nardousberg to Aasvoëlkrans (behind Pearston) in the east. <italic><tp:taxon-name>Psoralea margaretiflora</tp:taxon-name></italic> can form dense stands, and is a typical component of riparian thicket/bush vegetation along streams, but is not restricted to such habitats. The vegetation types of which this species inhabits are difficult to classify. It occurs variously in Karoo Escarpment Grassland / “Afromontane Grassland” verging into Mountain Fynbos, and also occurs in closed <italic><tp:taxon-name>Otholobium macradenium</tp:taxon-name></italic> shrubland. The plant grows primarily on rich turf soils and colluvium associated with dolerite. On the Boschberg – the eastern, wetter end of the Sneeuberg – <italic><tp:taxon-name>Psoralea margaretiflora</tp:taxon-name></italic> is replaced by <italic><tp:taxon-name>Psoralea glabra</tp:taxon-name></italic>.</p><p>Flowering takes place between October and January but can occur as late as April.</p><fig id="F2" position="float" orientation="portrait"><label>Figure 2.</label><caption><p>Distribution of <italic><tp:taxon-name>Psoralea margaretiflora</tp:taxon-name></italic> C.H. Stirton, &amp; V.R. Clark.</p></caption><graphic xmlns:xlink="http://www.w3.org/1999/xlink" xlink:href="PhytoKeys-005-031-g002.jpg" position="float" orientation="portrait" xlink:type="simple"/></fig><fig id="F3" position="float" orientation="portrait"><label>Plate 1.</label><caption><p><italic><tp:taxon-name>Psoralea margaretiflora</tp:taxon-name></italic> C.H. Stirton &amp; V.R. Clark <bold>A</bold> Flowers <bold>B</bold> flower, face view <bold>C</bold> main stem wood <bold>D</bold> mature plant <bold>E</bold> coppicing plant in bare ground <bold>F</bold> typical mountain habitat (in this case Goewermentsberg, Kamdebooberge) <bold>G</bold> coppicing plant in mature vegetation. Photos A &amp; F by Ralph Clark; B – E, &amp; G by Charles Stirton.</p></caption><graphic xmlns:xlink="http://www.w3.org/1999/xlink" xlink:href="PhytoKeys-005-031-g003.jpg" position="float" orientation="portrait" xlink:type="simple"/></fig></tp:treatment-sec><tp:treatment-sec sec-type="Etymology"><title>Etymology.</title><p>The plant name alludes to the appearance of its pearl white flowers as seen in early morning mountain mist and is derived from <italic>margaritaceus</italic> (L) = pearl-like.</p></tp:treatment-sec><tp:treatment-sec sec-type="Other specimens examined"><title>Other specimens examined.</title><p>South Africa: Eastern Cape: Graaff-Reinet Dist.:</p><p>Petersburg, Asante Sana Private Game Reserve, Suurkloof in the Sneeuberg, ca. <named-content xmlns:xlink="http://www.w3.org/1999/xlink" content-type="dwc:verbatimCoordinates" xlink:type="simple">32°16'S, 25°00'E</named-content>  (3225AC), thicket-shrubland on lower slopes, 1 300 m, December 2005, <italic>V.R. Clark &amp; G. Coombs 101</italic> (GRA! PRE!).</p><p>Farm Stockdale 387, Sneeuberg, in upper reaches of Naudeshoekspruit valley, <named-content xmlns:xlink="http://www.w3.org/1999/xlink" content-type="dwc:verbatimCoordinates" xlink:type="simple">32°26'19"S, 25°14'56"E</named-content>  (3225AD), montane riparian shrubland, 1 461 m, October 2006, <italic>V.R. Clark &amp; S. Ramdhani</italic> <italic>197</italic> (GRA!).</p><p>Farm Onbedacht 294, eastern slopes of Koudeveldberge (Sneeuberg), <named-content xmlns:xlink="http://www.w3.org/1999/xlink" content-type="dwc:verbatimCoordinates" xlink:type="simple">32°10'14"S, 24°03'06"E</named-content>  (3224AA), Afro-montane grassland-shrubland, 1 600–1 800 m, November 2006, <italic>V.R. Clark &amp; T. Te Water Naudé 140</italic> (GRA!).</p><p>Farm Buffelshoek 25, Sneeuberg, lower slopes west of Aasvoëlkrans, <named-content xmlns:xlink="http://www.w3.org/1999/xlink" content-type="dwc:verbatimCoordinates" xlink:type="simple">32°26'6"S, 25°12'3"E</named-content>  (3225AC), along watercourse in kloof in <italic>Olea europaea</italic> riparian thicket, 1 204 m, November 2007, <italic>V.R. Clark &amp; M.C. Rose</italic> <italic>20</italic> (GRA!).</p><p>Farm Onbedacht 294, Koudeveldberge (Sneeuberg), <named-content xmlns:xlink="http://www.w3.org/1999/xlink" content-type="dwc:verbatimCoordinates" xlink:type="simple">32°11'S, 24°03"E</named-content>  (3224AA), afro-montane shrubland along stream, 1 600 m, December 2007, <italic>V.R. Clark &amp; C. Pienaar</italic> 369 (GRA!).</p><p><!--PageBreak-->Farm Oaklands 104, mid- and lower slopes of Goewermentsberg, Kamdebooberge, <named-content xmlns:xlink="http://www.w3.org/1999/xlink" content-type="dwc:verbatimCoordinates" xlink:type="simple">32°21'15"S, 23°53'27"E</named-content>  (3223BD), Afro-montane grassland-fynbos-shrubland, 1 421 m, April 2008, <italic>V.R. Clark &amp; I. Crause</italic> <italic>140</italic> (BOL! GRA! PRE!).</p><p>Farm Oaklands 104, lower slopes of Goewermentsberg, Kamdebooberge, <named-content xmlns:xlink="http://www.w3.org/1999/xlink" content-type="dwc:verbatimCoordinates" xlink:type="simple">32°20'58"S, 23°54'31"E</named-content>  (3223BD), Afro-montane grassland-fynbos-shrubland, 1 283 m, December 2008, <italic>V.R. Clark &amp; C. Cloete</italic> <italic>1</italic> (BOL! GRA! K! NSW! PRE!).</p><p>Plaas 96, Kamdebooberge, <named-content xmlns:xlink="http://www.w3.org/1999/xlink" content-type="dwc:verbatimCoordinates" xlink:type="simple">32°23'35"S, 23°50'35"E</named-content>  (3223BD), upper slopes of mountain in shrubland, January 2011, <italic>V.R. Clark, C.H. Stirton &amp; P. Weston</italic> 2 (BOL! GRA! K! NSW! PRE!).</p><p>Farm Oaklands 104, mid-slopes of Goewermentsberg, Kamdebooberge, <named-content xmlns:xlink="http://www.w3.org/1999/xlink" content-type="dwc:verbatimCoordinates" xlink:type="simple">32°21'15"S, 23°53'27"E</named-content>  (3223BD), Afro-montane grassland—fynbos-shrubland, 1 421 m, January 2011, <italic>V.R. Clark, C.H. Stirton &amp; P. Weston</italic> 91 (BOL! GRA! K! NSW! PRE!).</p></tp:treatment-sec></tp:taxon-treatment>
